# Supplementary material for: Dynamic Interplay between Social Brain Development and Nutrient Intake in Young Children
Source: Nutrients. 2023 Aug 28;15(17):3754. doi: 10.3390/nu15173754 (PMC10490067; doi:10.3390/nu15173754)
Supplement: Supplementary file 1 [file nutrients-15-03754-s001.zip]

Archive with 1 entries (1 files):
- nutrients-2527317-supplementary.pdf
